# Supplementary material for: Gut Microbiota Modulation by Lysozyme as a Key Regulator of Vascular Inflammatory Aging
Source: Research (Wash D C). 2025 May 23;8:0704. doi: 10.34133/research.0704 (PMC12099208; doi:10.34133/research.0704)
Supplement: Supplementary 1 — Supplementary Methods Table S1 Figs. S1 to S8 [file research.0704.f1.zip]

Archive with 2 entries (2 files):
- RESEARCH_MT416 - clen.docx
- Supplementary_Information415.docx
